# Supplementary material for: Oromucosal Alginate Films with Zein Nanoparticles as a Novel Delivery System for Digoxin
Source: Pharmaceutics. 2021 Nov 29;13(12):2030. doi: 10.3390/pharmaceutics13122030 (PMC8706652; doi:10.3390/pharmaceutics13122030)
Supplement: Supplementary file 1 [file pharmaceutics-13-02030-s001.zip]

Archive with 1 entries (1 files):
- pharmaceutics-1429392-supplementary.pdf
